# Supplementary material for: Modular 3D In Vitro Artery-Mimicking Multichannel System for Recapitulating Vascular Stenosis and Inflammation
Source: Micromachines (Basel). 2021 Dec 8;12(12):1528. doi: 10.3390/mi12121528 (PMC8709401; doi:10.3390/mi12121528)
Supplement: Supplementary file 1 [file micromachines-12-01528-s001.zip]

Archive with 1 entries (1 files):
- micromachines-1484929-supplementary.pdf
